# Supplementary material for: Comparison of African savanna elephant (Loxodonta africana) fatty acid profiles in whole blood, whole blood dried on blood spot cards, serum, and plasma
Source: PeerJ. 2021 Dec 14;9:e12650. doi: 10.7717/peerj.12650 (PMC8679954; doi:10.7717/peerj.12650)
Supplement: Supplemental Information 1 [file peerj-09-12650-s001.xlsx]

## Sheet: Sheet1
Supplemental Table 1. Raw Data for Statistical Analysis of Differences between Whole Blood, Whole Blood Dried Blood Spots, Serum, and Plasma Collected from Six African Savanna Elephants
Sample Type	Dried Blood Spot	Dried Blood Spot	Dried Blood Spot	Dried Blood Spot	Dried Blood Spot	Dried Blood Spot	DBS Avg	DBS SD	Plasma	Plasma	Plasma	Plasma	Plasma	Plasma	Plasma Avg	Plasma SD	Whole Blood	Whole Blood	Whole Blood	Whole Blood	Whole Blood	Whole Blood	WB Avg	WB SD	Serum	Serum	Serum	Serum	Serum	Serum	Serum Avg	Serum SD
14:0	NA	0.716537	0.972828	0.240778	1.00809	0.786704	0.744987	0.307372	1.80388	1.80032	2.84819	1.58346	2.05485	1.65801	1.95812	0.464909	1.92456	2.26901	2.07696	1.76099	1.4822	2.08282	1.93276	0.27891	1.32073	1.90985	2.29606	1.69876	1.63918	1.54253	1.73452	0.336012
14:1	0	0	0	0	0	0	0	0	0	0	0	0.133936	0	0	0.0223227	0.0546791	0.0877761	0.0976447	0	0.098496	0.0491665	0.0651457	0.0663715	0.0378704	0	0	0.114667	0	0	0.040094	0.0257935	0.0463987
15:0	0	0	0	0	0	0	0	0	0.356773	0.405208	0.641188	0.476833	0.759431	0.489719	0.521525	0.151394	0.783901	0.750312	0.791515	0.880196	0.597129	0.931376	0.789072	0.115699	0.917772	1.67004	0.533957	0.390052	1.22378	1.31768	1.00888	0.488975
15:1	0.60104	0.550191	0.651742	0.617025	0.470167	0.752951	0.607186	0.0952784	0.264787	0.167011	0.272903	0.388599	0.253992	0.191459	0.256459	0.0775019	0.885583	0.551683	0.361311	0.670668	0.517187	0.404456	0.565148	0.191659	0.229443	0.144815	0.151816	0.601494	0.379761	0.503161	0.335082	0.190877
16:0	16.0267	17.5762	21.3831	16.6191	18.7115	16.6409	17.8262	1.9798	16.878	18.7999	24.6928	18.1603	20.3593	16.3873	19.2129	3.03504	22.9317	25.5151	29.7894	27.0386	21.9433	25.283	25.4169	2.82906	17.6228	18.6427	21.0502	18.3965	20.7974	16.9383	18.908	1.67466
16:1w7	3.11603	2.50268	3.84016	2.78749	3.84283	4.82051	3.48495	0.851514	1.87014	1.62752	3.92445	1.81038	4.04889	4.00501	2.88107	1.2211	3.62576	2.68081	3.88887	3.40647	3.93737	5.45428	3.83226	0.915968	1.90089	2.32042	4.50817	2.20143	4.00129	3.90591	3.13968	1.12146
18:0	10.9793	10.2939	8.76898	11.099	10.1789	9.18048	10.0834	0.941331	10.1609	10.5896	8.25932	9.49202	8.95252	9.30629	9.4601	0.835583	12.8609	12.1543	8.97823	9.94302	13.9523	12.8247	11.7856	1.91535	10.94	8.57056	8.03759	7.28458	9.8508	8.64585	8.88823	1.31081
18:1w9	19.4525	23.4137	26.693	22.2134	24.7943	22.4727	23.1733	2.46295	14.5391	19.4786	22.3642	15.7381	21.1761	18.5507	18.6411	3.04142	25.7058	29.3852	28.6448	26.2904	31.2514	29.2532	28.4218	2.07822	15.7452	18.5742	24.7329	15.453	22.9173	19.0475	19.4117	3.75641
18:2w6	20.3492	19.8892	18.2052	19.907	14.2121	18.7472	18.5517	2.27362	26.2913	23.0552	20.6681	25.8673	15.9591	22.9663	22.4679	3.80452	15.3547	12.9522	14.2262	16.2303	9.4835	11.1885	13.2392	2.56085	25.7113	24.0154	21.6196	26.9631	14.6388	22.7167	22.6108	4.36062
18:3w6	0.609939	1.2634	0.344516	1.25926	0.667482	0.655262	0.799977	0.376235	0.889465	1.3656	0.161576	1.05564	0.933662	0.939388	0.890888	0.397133	0.183808	0.388418	0.0884139	0.286534	0.24253	0.167583	0.226214	0.104345	0.695158	1.32929	0.117887	1.03981	0.806466	0.830415	0.803171	0.403691
18:3w3	4.15106	3.38432	3.79693	3.26064	2.91073	3.05984	3.42725	0.467323	4.86127	3.47804	4.91768	3.53332	3.07167	3.55111	3.90218	0.784861	2.41037	1.53422	2.3535	1.72278	1.50975	1.28058	1.80187	0.471067	3.93745	3.54122	4.44502	3.65066	2.46519	3.10349	3.52384	0.683148
18:4w3	0.291217	0.469513	0.268287	0.330266	0.313597	0.257042	0.321654	0.0773957	0.269724	0.305123	0	0.329424	0.373917	0.222718	0.250151	0.132918	0.0756091	0.0929295	0.0717646	0.139984	0.147499	0.0706704	0.0997428	0.0350909	0.221136	0.308316	0.0492845	0.284987	0.260966	0.204624	0.221552	0.0928098
20:0	0.26614	0.417114	0.360356	0.570056	0.205097	0.237244	0.342668	0.136716	0.124988	0.151801	0.160673	0.149522	0.0992776	0.126011	0.135379	0.0228409	0.342414	0.433606	0.242469	0.252508	0.272255	0.401924	0.324196	0.0810683	0.128473	0.0838266	0.0847	0.0548305	0.181258	0.154055	0.114524	0.0481785
20:1w9	0	0	0	0	0	0	0	0	0	0	0	0	0	0	0	0	0	0.0699427	0.0321505	0.0417862	0	0.0950713	0.0398251	0.0379316	0	0	0	0	0	0	0	0
20:1w7	0.884573	0.992257	1.03025	1.24245	0.936214	0.872385	0.993022	0.136488	0.34534	0.415855	1.20475	0.371956	0.369958	0.486463	0.532387	0.333126	0.57011	0.467987	1.15072	0.471587	0.488437	0.609791	0.626439	0.263231	0.205262	0.231497	1.02631	0.164492	0.314424	0.247607	0.364931	0.327783
20:2w6	0.259264	0.21833	0.497634	0.179965	0.325958	0.271647	0.292133	0.112164	0.297788	0.261621	0.562957	0.368786	0.284256	0.345148	0.353426	0.110015	0.118194	0.202755	0.403413	0.270118	0.297926	0.214313	0.25112	0.097065	0.361239	0.250182	0.550055	0.264959	0.377653	0.385047	0.364856	0.107715
20:3w9	0	0.123512	0.0541193	0	0	0.0376475	0.0358799	0.0487388	0.043135	0.041981	0.0670975	0.0966875	0	0.0674015	0.0527171	0.0326864	0	0	0.0447811	0	0.0375317	0	0.0137188	0.0213763	0	0	0	0	0	0	0	0
20:3w6	3.639	4.33624	2.86866	3.56421	3.43767	3.85595	3.61695	0.483705	3.88293	4.21909	1.96839	4.02891	3.52648	3.94868	3.59575	0.829012	2.42557	2.39475	1.52237	2.2469	2.9614	1.85447	2.23424	0.498455	4.25955	4.13891	2.24802	4.03579	3.54565	3.97725	3.70086	0.751989
20:4w6	9.34242	8.52858	6.5524	10.0721	9.99574	9.25221	8.95725	1.30567	10.0931	7.86779	4.29304	10.8393	9.93455	9.14902	8.69613	2.38146	4.69341	3.36707	3.11343	4.83168	5.49073	2.97621	4.07876	1.05757	9.88376	8.21968	4.94306	11.6165	9.05487	9.16093	8.81314	2.21424
20:3w3	0.0999037	0.0669544	0.159058	0.119153	0.0599726	0.132416	0.106243	0.0383818	0.216195	0.131723	0.146231	0.130238	0.145381	0.109731	0.146583	0.0365881	0.0716983	0.0954836	0.130707	0.0952128	0.121678	0.071361	0.0976901	0.0246793	0.265807	0.137289	0.265245	0.116556	0.138147	0.106195	0.17154	0.0738218
20:4w3	0.324384	0.977285	0.128698	0.309007	0.808028	0.852912	0.566719	0.353753	0.858803	1.21258	0.301488	0.909285	0.957704	1.36464	0.934083	0.366048	0.273323	0.483705	0.115206	0.401446	0.581741	0.45625	0.385278	0.166767	0.864056	1.30905	0.438855	0.994501	0.869695	1.35669	0.972141	0.337181
20:5w3	1.83791	1.51292	1.23913	2.24265	2.53258	3.00174	2.06116	0.658181	2.12947	1.65551	0.488639	1.61067	2.99106	2.56614	1.90691	0.874293	0.913393	0.677226	0.335475	0.701411	1.26662	0.699338	0.765577	0.307958	1.66092	1.68536	0.479471	1.64754	2.24944	2.29258	1.66922	0.654452
22:0	0.801252	0.485316	0.435265	0.850881	0.817642	0.61372	0.667346	0.18115	0.0875693	0	0.0306904	0.0644584	0	0	0.030453	0.0379496	0	0.0489206	0.0296627	0.0343244	0.0810684	0.043277	0.0395422	0.0265132	0	0	0	0	0	0.0384686	0.00641143	0.0157047
22:1w9	0.0962635	0.137236	0	0	0	0.427105	0.110101	0.166004	0.585181	0.652835	0.806374	0.612354	0.602737	0.660665	0.653358	0.080448	0.556639	0.918686	0.535842	0.576649	0.803478	0.858173	0.708245	0.170797	0	0.867074	0.809356	0.934088	1.01819	0.818134	0.74114	0.371407
22:4w6	0.229738	0.227895	0.399295	0.414316	0.366245	0.473191	0.35178	0.101351	0.457595	0.334631	0.269293	0.403921	0.331491	0.310307	0.351206	0.0680345	0.616171	0.428301	0.065832	0.338468	0.264673	0.557076	0.37842	0.201582	0.476052	0.307797	0.356632	0.387753	0.40831	0.324906	0.376908	0.0613597
22:5w6	0	0.0569737	0	0	0.312682	0.144424	0.0856799	0.124762	0.385617	0.261925	0	0.187035	0.096732	0.305749	0.206176	0.141474	0.48581	0.34382	0.205916	0.322052	0.119201	0.493081	0.328313	0.148958	0.173328	0.16921	0.0705833	0.153657	0.207125	0.153332	0.154539	0.0455727
22:5w3	1.71414	1.34117	0.962598	1.26223	2.08714	1.56757	1.48914	0.391154	1.93718	1.46295	0.81871	1.35495	2.39369	1.87682	1.64072	0.547644	0.701774	0.52457	0.424655	0.509791	1.26677	0.498376	0.654323	0.31373	2.02973	1.29555	0.901733	1.29098	2.23641	1.69966	1.57568	0.504348
24:0	0.356741	0.205022	0.241887	0.301591	0.432627	0.286251	0.30402	0.0816113	0	0.0876126	0	0.0818938	0	0.0667502	0.0393761	0.0436699	0.137313	0.139492	0	0	0.189535	0.0987544	0.0941825	0.0784435	0.0365484	0.0386693	0	0.0403841	0	0.0536393	0.0282068	0.0226512
22:6w3	0.429546	0.264075	0.145858	0.357953	0.505876	0.455665	0.359829	0.13441	0.369766	0.170054	0.0827436	0.220585	0.323289	0.249418	0.235976	0.103698	1.26363	0.918882	0.322653	0.437561	0.455259	0.93644	0.722404	0.371387	0.306047	0.171027	0.0837094	0.258393	0.269971	0.234243	0.220565	0.0806841
24:1	0	0.0494881	0	0.179471	0.0668397	0.144424	0.0733704	0.0744115	0	0	0.0484426	0	0	0.0989857	0.0245714	0.0412852	0	0.112969	0.0537756	0	0.188409	0.129831	0.0808308	0.0759028	0.10743	0.0679956	0.0851953	0.0751867	0.147919	0.201012	0.114123	0.0514144
Saturates	32.5719	29.6941	32.1624	29.6815	31.3538	27.7453	30.5348	1.82679	29.4121	31.8344	36.6328	30.0085	32.2253	28.0341	31.3579	3.01526	38.9808	41.3108	41.9082	39.9097	38.5178	41.6658	40.3822	1.44927	30.9663	30.9157	32.0025	27.8651	33.6924	28.6905	30.6887	2.13741
Monoenes	21.0344	25.1429	28.375	24.2523	26.2676	24.6695	24.9569	2.42492	15.7344	20.7143	24.6967	17.245	22.4028	19.9883	20.1302	3.28714	27.8059	31.6041	30.7786	28.1496	33.298	31.4156	30.5086	2.1329	16.2873	19.8856	26.9202	17.2283	24.7776	20.8575	20.9928	4.17173
PUFA	43.2777	42.6604	35.6224	43.2787	38.5358	42.7647	41.0233	3.20122	52.9833	45.8238	34.746	50.9361	41.323	47.9726	45.6308	6.70468	29.5875	24.4043	23.4243	28.5343	24.2468	21.4642	25.2769	3.12994	50.8455	46.8783	36.5691	52.7052	37.5287	46.546	45.1788	6.72558
HUFA	17.617	17.4356	12.5098	18.3416	20.1059	19.7737	17.6306	2.73812	20.3738	17.3582	8.43563	19.7816	20.7004	19.9479	17.7662	4.72136	11.4448	9.23381	6.28103	9.88452	12.5656	8.5426	9.65873	2.21477	19.9193	17.4339	9.78731	20.5017	18.9796	19.3058	17.6546	3.99148
Tot. w3	8.84815	8.01624	6.70057	7.8819	9.21793	9.32718	8.33199	1.00055	10.6424	8.41598	6.75549	8.08847	10.2567	9.94058	9.0166	1.50795	5.70979	4.32702	3.75396	4.00819	5.34931	4.01302	4.52688	0.805745	9.28515	8.44781	6.66331	8.24362	8.48983	8.99749	8.35453	0.914216
Tot. w6	34.4296	34.5206	28.8677	35.3968	29.3179	33.3999	32.6554	2.83485	42.2978	37.3658	27.9234	42.7509	31.0663	37.9646	36.5615	5.97736	23.8777	20.0773	19.6256	24.5261	18.86	17.4512	20.7363	2.83589	41.5604	38.4305	29.9058	44.4616	29.0389	37.5486	36.8243	6.20229
Tot. w9	19.5488	23.6004	26.693	22.3928	24.8612	23.0442	23.3567	2.40753	15.1243	20.1314	23.2191	16.4844	21.7789	19.3104	19.3414	3.08379	26.3502	30.5844	29.2665	27.0073	32.2924	30.4014	29.317	2.27043	15.8526	19.5093	25.7421	16.4623	24.0834	20.1068	20.2927	3.97745
w6/w3	3.89116	4.30634	4.30825	4.4909	3.18053	3.58092	3.95968	0.505787	3.97446	4.43987	4.13344	5.28542	3.02887	3.81916	4.11354	0.74333	4.18189	4.63998	5.22798	6.119	3.52568	4.34865	4.67386	0.901413	4.476	4.54917	4.48812	5.39346	3.42043	4.17323	4.41674	0.637503
Omega 3 HUFA	25.0092	23.873	21.0662	23.3948	29.8101	30.3954	25.5915	3.72746	27.0515	26.6894	21.7863	21.3619	32.9034	30.9143	26.7845	4.66825	28.1684	29.2389	21.1541	21.7049	29.3823	31.1587	26.8012	4.27373	25.7367	26.3755	22.1615	21.0128	30.3677	29.4698	25.854	3.76311
Omega 6 HUFA	74.9908	76.127	78.9338	76.6052	70.1899	69.6046	74.4085	3.72746	72.9485	73.3106	78.2137	78.6381	67.0966	69.0857	73.2155	4.66825	71.8316	70.7611	78.8459	78.2951	70.6177	68.8413	73.1988	4.27373	74.2633	73.6245	77.8385	78.9872	69.6323	70.5302	74.146	3.76311
